# Supplementary material for: Intrinsic direct air capture
Source: Chem Sci. 2025 Sep 10;16(39):18352–63. doi: 10.1039/d5sc06099k (PMC12421324; doi:10.1039/d5sc06099k)
Supplement: SC-016-D5SC06099K-s002 [file SC-016-D5SC06099K-s002.zip]

Archive with 1 entries (1 files):
- example_scripts.tgz
